# Supplementary material for: Autologous Stem Cells Transplants in the Treatment of Temporomandibular Joints Disorders: A Systematic Review and Meta-Analysis of Clinical Trials
Source: Cells. 2022 Aug 30;11(17):2709. doi: 10.3390/cells11172709 (PMC9454527; doi:10.3390/cells11172709)
Supplement: Supplementary file 1 [file cells-11-02709-s001.zip]

Archive with 2 entries (2 files):
- S1. PRISMA 2020 checklist autologous stem cells.pdf
- S2. PRISMA 2020 abstract checklist autologous stem cells.pdf
